# Supplementary material for: Novel Approach to the Construction of Fused Indolizine Scaffolds: Synthesis of Rosettacin and the Aromathecin Family of Compounds
Source: Molecules. 2023 May 12;28(10):4059. doi: 10.3390/molecules28104059 (PMC10222911; doi:10.3390/molecules28104059)
Supplement: Supplementary file 1 [file molecules-28-04059-s001.zip]

Archive with 1 entries (1 files):
- molecules-2383974-supplementary.pdf
